# Supplementary material for: 5-Aminopyrazole Dimerization: Cu-Promoted Switchable Synthesis of Pyrazole-Fused Pyridazines and Pyrazines via Direct Coupling of C-H/N-H, C-H/C-H, and N-H/N-H Bonds
Source: Molecules. 2025 Jan 17;30(2):381. doi: 10.3390/molecules30020381 (PMC11767409; doi:10.3390/molecules30020381)
Supplement: Supplementary file 1 [file molecules-30-00381-s001.zip]

Archive with 1 entries (1 files):
- molecules-3417133-supplementary.pdf
